# Supplementary material for: Predicting the Potential Distribution of Aralia chinensis L. (Wild Vegetable) in China Under Different Climate Change Scenarios
Source: Biology (Basel). 2024 Nov 16;13(11):937. doi: 10.3390/biology13110937 (PMC11591624; doi:10.3390/biology13110937)
Supplement: Supplementary file 1 [file biology-13-00937-s001.zip]

Archive with 3 entries (3 files):
- Table_S1.58_environment_variables..pdf
- Table_S2._The_suitable_habitat_areas_for_Aralia_chinensis_L_in_different_provinces_under_current_climate_scenarios.xls
- Table_S3._The_suitable_habitat_areas_for_Aralia_chinensis_L_in_different_provinces_under_different_future_climate_scenarios.xls
