# Supplementary material for: Predicting the Potential Distribution of Aralia chinensis L. (Wild Vegetable) in China Under Different Climate Change Scenarios
Source: Biology (Basel). 2024 Nov 16;13(11):937. doi: 10.3390/biology13110937 (PMC11591624; doi:10.3390/biology13110937)
Supplement: Supplementary file 1 [file biology-13-00937-s001.zip › Table_S2._The_suitable_habitat_areas_for_Aralia_chinensis_L_in_different_provinces_under_current_climate_scenarios.xls]

## Sheet: TableS2. The suitable habitat a
OBJECTID	Province	Area	Non- suitable habitats (km2)	Lowly suitable habitats (km2)	Moderately suitable habitats (km2)	Highly suitable habitats (km2)	Total suitable habitats (km2)	Proportion of lowly suitable habits (%)	Proportion of moderately suitable habitats (%)	Proportion of highly suitable habitats (%)	Proportion of moderately and highly suitable habitats (%)	Total proportion of suitable habitats (%)
1	Anhui	133715	35798.6	13125	44809	39982.6	97916.7	0.0982	0.3351	0.299	0.6341	0.7323
2	Macao	17.36	0	17.36	0	0	17.36	1	0	0	0	1
3	Beijing	17378.5	625	6232.64	7309.03	3211.81	16753.5	0.3586	0.4206	0.1848	0.6054	0.964
4	Fujian	110069	121.53	8385.42	68333.3	33229.2	109948	0.0762	0.6208	0.3019	0.9227	0.9989
5	Gansu	436476	318594	55954.9	43958.3	17968.8	117882	0.1282	0.1007	0.0412	0.1419	0.2701
6	Guangdong	156250	6579.86	66180.6	75538.2	7951.39	149670	0.4236	0.4834	0.0509	0.5343	0.9579
7	Guangxi	209774	1006.94	35798.6	153472	19496.5	208767	0.1707	0.7316	0.0929	0.8245	0.9952
8	Guizhou	159809	34.72	190.97	52951.4	106632	159774	0.0012	0.3313	0.6672	0.9986	0.9998
9	Hainan	28194.4	28194.4	0	0	0	0	0	0	0	0	0
10	Hebei	196510	121684	57552.1	14982.6	2291.67	74826.4	0.2929	0.0762	0.0117	0.0879	0.3808
11	Henan	161424	51059	56093.8	46163.2	8107.64	110365	0.3475	0.286	0.0502	0.3362	0.6837
12	Heilongjiang	544965	544965	0	0	0	0	0	0	0	0	0
13	Hubei	175694	15225.7	11753.5	74357.6	74357.6	160469	0.0669	0.4232	0.4232	0.8464	0.9133
14	Hunan	193576	5729.17	5243.06	97500	85104.2	187847	0.0271	0.5037	0.4396	0.9433	0.9704
15	Jilin	213003	211875	1128.47	0	0	1128.47	0.0053	0	0	0	0.0053
16	Jiangsu	97326.4	53923.6	24965.3	15711.8	2725.69	43402.8	0.2565	0.1614	0.028	0.1894	0.446
17	Jiangxi	152465	2222.22	5277.78	94843.8	50121.5	150243	0.0346	0.6221	0.3287	0.9508	0.9854
18	Liaoning	155503	109688	43854.2	1961.81	0	45816	0.282	0.0126	0	0.0126	0.2946
19	Inner Mongoria	1.29094e+06	1.29017e+06	763.89	0	0	763.89	0.0006	0	0	0	0.0006
20	Ningxia	52743.1	42447.9	8541.67	1736.11	17.36	10295.1	0.1619	0.0329	0.0003	0.0332	0.1952
21	Qinghai	693785	682674	10277.8	833.33	0	11111.1	0.0148	0.0012	0	0.0012	0.016
22	Shandong	155017	60746.5	57361.1	32899.3	4010.42	94270.8	0.37	0.2122	0.0259	0.2381	0.6081
23	Shanxi	159913	86232.6	60468.8	12691	520.83	73680.6	0.3781	0.0794	0.0033	0.0826	0.4608
24	Shaanxi	203385	61371.5	38993.1	53645.8	49375	142014	0.1917	0.2638	0.2428	0.5065	0.6983
25	Shanghai	6093.75	3732.64	2326.39	34.72	0	2361.11	0.3818	0.0057	0	0.0057	0.3875
26	Sichuan	457622	191736	69461.8	105365	91059	265885	0.1518	0.2302	0.199	0.4292	0.581
27	Taiwan	30711.8	26666.7	4045.14	0	0	4045.14	0.1317	0	0	0	0.1317
28	Tianjin	11718.8	7656.25	2812.5	972.22	277.78	4062.5	0.24	0.083	0.0237	0.1067	0.3467
29	Tibet	1.14172e+06	1.06714e+06	51319.4	19965.3	3298.61	74583.3	0.0449	0.0175	0.0029	0.0204	0.0653
30	Hong Kong	1041.67	0	1006.94	34.72	0	1041.67	0.9667	0.0333	0	0.0333	1
31	Xinjiang	1.75092e+06	1.74941e+06	1510.42	0	0	1510.42	0.0009	0	0	0	0.0009
32	Yunnan	342622	131823	166562	29357.6	14878.5	210799	0.4861	0.0857	0.0434	0.1291	0.6153
33	Zhejiang	95399.3	5017.36	2812.5	31805.6	55763.9	90381.9	0.0295	0.3334	0.5845	0.9179	0.9474
34	Chongqing	77031.2	104.17	52.08	11562.5	65312.5	76927.1	0.0007	0.1501	0.8479	0.998	0.9986
35	Total	9.61281e+06	6.91425e+06	870069	1.0928e+06	735694	2.69856e+06	0.0905	0.1137	0.0765	0.1902	0.2807
