# Supplementary material for: Predicting the Potential Distribution of Aralia chinensis L. (Wild Vegetable) in China Under Different Climate Change Scenarios
Source: Biology (Basel). 2024 Nov 16;13(11):937. doi: 10.3390/biology13110937 (PMC11591624; doi:10.3390/biology13110937)
Supplement: Supplementary file 1 [file biology-13-00937-s001.zip › Table_S3._The_suitable_habitat_areas_for_Aralia_chinensis_L_in_different_provinces_under_different_future_climate_scenarios.xls]

## Sheet: SSP126-2030S
OBJECTID	province	Area	Non- suitable habitats (km2)	Lowly suitable habitats(km2)	Moderately suitable habitats(km2)	Highly suitable habitats(km2)	Total suitable habitats(km2)	The proportion of lowly suitable habitats(%)	The proportion of moderately suitable habitats(%)	The proportion of highly suitable habitats(%)	Moderately and highly suitable habitats(%)	The proportion of total suitable habitats(%)
1	Anhui	133715	35607.6	19566	39982.6	38559	98107.6	0.1463	0.299	0.2884	0.5874	0.7337
2	Macao	17.3611	0	17.3611	0	0	17.3611	1	0	0	0	1
3	Beijing	17378.5	972.222	8888.89	6302.08	1215.28	16406.2	0.5115	0.3626	0.0699	0.4326	0.9441
4	Fujian	110069	729.167	23489.6	57170.1	28680.6	109340	0.2134	0.5194	0.2606	0.78	0.9934
5	Gansu	436476	330347	65364.6	33993.1	6770.83	106128	0.1498	0.0779	0.0155	0.0934	0.2431
6	Guangdong	156250	8281.25	94479.2	41822.9	11666.7	147969	0.6047	0.2677	0.0747	0.3423	0.947
7	Guangxi	209774	1024.31	73923.6	100972	33854.2	208750	0.3524	0.4813	0.1614	0.6427	0.9951
8	Guizhou	159809	17.3611	1406.25	64548.6	93836.8	159792	0.0088	0.4039	0.5872	0.9911	0.9999
9	Hainan	28194.4	28177.1	17.3611	0	0	17.3611	0.0006	0	0	0	0.0006
10	Hebei	196510	114670	68333.3	12708.3	798.611	81840.3	0.3477	0.0647	0.0041	0.0687	0.4165
11	Henan	161424	47829.9	63628.5	42743.1	7222.22	113594	0.3942	0.2648	0.0447	0.3095	0.7037
12	Heilongjiang	544965	544965	0	0	0	0	0	0	0	0	0
13	Hubei	175694	17083.3	35243.1	60156.2	63211.8	158611	0.2006	0.3424	0.3598	0.7022	0.9028
14	Hunan	193576	7708.33	50850.7	88958.3	46059	185868	0.2627	0.4596	0.2379	0.6975	0.9602
15	Jilin	213003	210556	2447.92	0	0	2447.92	0.0115	0	0	0	0.0115
16	Jiangsu	97326.4	46649.3	30746.5	18715.3	1215.28	50677.1	0.3159	0.1923	0.0125	0.2048	0.5207
17	Jiangxi	152465	2256.94	27673.6	85538.2	36996.5	150208	0.1815	0.561	0.2427	0.8037	0.9852
18	Liaoning	155503	92482.6	61545.1	1475.69	0	63020.8	0.3958	0.0095	0	0.0095	0.4053
19	Inner Mongoria	1.29094e+06	1.2899e+06	1041.67	0	0	1041.67	0.0008	0	0	0	0.0008
20	Ningxia	52743.1	46163.2	6545.14	34.7222	0	6579.86	0.1241	0.0007	0	0.0007	0.1248
21	Qinghai	693785	688177	5555.56	52.0833	0	5607.64	0.008	0.0001	0	0.0001	0.0081
22	Shandong	155017	59218.8	66979.2	26649.3	2170.14	95798.6	0.4321	0.1719	0.014	0.1859	0.618
23	Shanxi	159913	71215.3	76232.6	11545.1	920.139	88697.9	0.4767	0.0722	0.0058	0.078	0.5547
24	Shaanxi	203385	58784.7	45954.9	63454.9	35191	144601	0.2259	0.312	0.173	0.485	0.711
25	Shanghai	6093.75	2378.47	3645.83	69.4444	0	3715.28	0.5983	0.0114	0	0.0114	0.6097
26	Sichuan	457622	188438	62899.3	117708	88576.4	269184	0.1374	0.2572	0.1936	0.4508	0.5882
27	Taiwan	30711.8	21857.6	6458.33	2395.83	0	8854.17	0.2103	0.078	0	0.078	0.2883
28	Tianjin	11718.8	8020.83	3038.19	659.722	0	3697.92	0.2593	0.0563	0	0.0563	0.3156
29	Tibet	1.14172e+06	1.06568e+06	53906.2	18715.3	3420.14	76041.7	0.0472	0.0164	0.003	0.0194	0.0666
30	Hong Kong	1041.67	17.3611	1006.94	17.3611	0	1024.31	0.9667	0.0167	0	0.0167	0.9833
31	Xinjiang	1.75092e+06	1.75092e+06	0	0	0	0	0	0	0	0	0
32	Yunnan	342622	114757	182795	32343.8	12725.7	227865	0.5335	0.0944	0.0371	0.1315	0.6651
33	Zhejiang	95399.3	4774.31	4982.64	24878.5	60763.9	90625	0.0522	0.2608	0.6369	0.8977	0.95
34	Chongqing	77031.2	156.25	451.389	13680.6	62743.1	76875	0.0059	0.1776	0.8145	0.9921	0.998
35	Total	9.61281e+06	6.85981e+06	1.14911e+06	967292	636597	2.753e+06	0.1195	0.1006	0.0662	0.1668	0.2864

## Sheet: SSP126-2050S
OBJECTID	Province	Area	Non- suitable habitats (km2)	Lowly suitable habitats(km2)	Moderately suitable habitats(km2)	Highly suitable habitats(km2)	Total suitable habitats(km2)	Proportion of lowly suitable habitats(%)	Proportion of moderately suitable habitats(%)	Proportion of highly suitable habitats(%)	Proportion of moderately and highly suitable habitats(%)	Total proportion of suitable habitats(%)
1	Anhui	133715	38524.3	22152.8	39861.1	33177.1	95191	0.1657	0.2981	0.2481	0.5462	0.7119
2	Macao	17.3611	0	17.3611	0	0	17.3611	1	0	0	0	1
3	Beijing	17378.5	1267.36	8003.47	6423.61	1684.03	16111.1	0.4605	0.3696	0.0969	0.4665	0.9271
4	Fujian	110069	243.056	7291.67	63888.9	38645.8	109826	0.0662	0.5804	0.3511	0.9315	0.9978
5	Gansu	436476	321354	71909.7	37691	5520.83	115122	0.1648	0.0864	0.0126	0.099	0.2638
6	Guangdong	156250	6493.06	79375	62031.2	8350.69	149757	0.508	0.397	0.0534	0.4504	0.9584
7	Guangxi	209774	1267.36	67083.3	125521	15902.8	208507	0.3198	0.5984	0.0758	0.6742	0.994
8	Guizhou	159809	52.0833	190.972	90833.3	68732.6	159757	0.0012	0.5684	0.4301	0.9985	0.9997
9	Hainan	28194.4	28194.4	0	0	0	0	0	0	0	0	0
10	Hebei	196510	118021	53767.4	21649.3	3072.92	78489.6	0.2736	0.1102	0.0156	0.1258	0.3994
11	Henan	161424	52395.8	66909.7	36701.4	5416.67	109028	0.4145	0.2274	0.0336	0.2609	0.6754
12	Heilongjiang	544965	544965	0	0	0	0	0	0	0	0	0
13	Hubei	175694	18576.4	18177.1	80972.2	57968.8	157118	0.1035	0.4609	0.3299	0.7908	0.8943
14	Hunan	193576	6996.53	7847.22	115260	63472.2	186580	0.0405	0.5954	0.3279	0.9233	0.9639
15	Jilin	213003	211910	1093.75	0	0	1093.75	0.0051	0	0	0	0.0051
16	Jiangsu	97326.4	52343.8	30104.2	11753.5	3125	44982.6	0.3093	0.1208	0.0321	0.1529	0.4622
17	Jiangxi	152465	3750	7378.47	104774	36562.5	148715	0.0484	0.6872	0.2398	0.927	0.9754
18	Liaoning	155503	121233	32569.4	1475.69	225.694	34270.8	0.2094	0.0095	0.0015	0.0109	0.2204
19	Inner Mongoria	1.29094e+06	1.29087e+06	69.4444	0	0	69.4444	0.0001	0	0	0	0.0001
20	Ningxia	52743.1	43559	8906.25	277.778	0	9184.03	0.1689	0.0053	0	0.0053	0.1741
21	Qinghai	693785	686233	7361.11	190.972	0	7552.08	0.0106	0.0003	0	0.0003	0.0109
22	Shandong	155017	61684	69947.9	16944.4	6440.97	93333.3	0.4512	0.1093	0.0416	0.1509	0.6021
23	Shanxi	159913	76736.1	68941	13663.2	572.917	83177.1	0.4311	0.0854	0.0036	0.089	0.5201
24	Shaanxi	203385	60659.7	49774.3	68697.9	24253.5	142726	0.2447	0.3378	0.1192	0.457	0.7017
25	Shanghai	6093.75	52.0833	5885.42	138.889	17.3611	6041.67	0.9658	0.0228	0.0028	0.0256	0.9915
26	Sichuan	457622	190365	62482.6	137604	67170.1	267257	0.1365	0.3007	0.1468	0.4475	0.584
27	Taiwan	30711.8	19270.8	11024.3	416.667	0	11441	0.359	0.0136	0	0.0136	0.3725
28	Tianjin	11718.8	8993.06	2135.42	572.917	17.3611	2725.69	0.1822	0.0489	0.0015	0.0504	0.2326
29	Tibet	1.14172e+06	1.06226e+06	47465.3	28229.2	3767.36	79461.8	0.0416	0.0247	0.0033	0.028	0.0696
30	Hong Kong	1041.67	17.3611	1024.31	0	0	1024.31	0.9833	0	0	0	0.9833
31	Xinjiang	1.75092e+06	1.75092e+06	0	0	0	0	0	0	0	0	0
32	Yunnan	342622	118594	174635	38871.5	10520.8	224028	0.5097	0.1135	0.0307	0.1442	0.6539
33	Zhejiang	95399.3	4131.94	4027.78	24982.6	62256.9	91267.4	0.0422	0.2619	0.6526	0.9145	0.9567
34	Chongqing	77031.2	399.306	34.7222	15538.2	61059	76631.9	0.0005	0.2017	0.7927	0.9944	0.9948
35	Total	9.61281e+06	6.90233e+06	987587	1.14497e+06	577934	2.71049e+06	0.1027	0.1191	0.0601	0.1792	0.282

## Sheet: SSP126-2070S
OBJECTID	province	Area	Non- suitable habitats (km2)	Lowly suitable habitats(km2)	Moderately suitable habitats(km2)	Highly suitable habitats(km2)	Total suitable habitats(km2)	The proportion of lowly suitable habitats(%)	The proportion of moderately suitable habitats(%)	The proportion of highly suitable habitats(%)	Moderately and highly suitable habitats(%)	The proportion of total suitable habitats(%)
1	Anhui	133715	38003.5	17968.8	48871.5	28871.5	95711.8	0.1344	0.3655	0.2159	0.5814	0.7158
2	Macao	17.3611	0	17.3611	0	0	17.3611	1	0	0	0	1
3	Beijing	17378.5	729.167	6527.78	7152.78	2968.75	16649.3	0.3756	0.4116	0.1708	0.5824	0.958
4	Fujian	110069	243.056	6597.22	79861.1	23368.1	109826	0.0599	0.7256	0.2123	0.9379	0.9978
5	Gansu	436476	331875	63854.2	29722.2	11024.3	104601	0.1463	0.0681	0.0253	0.0934	0.2396
6	Guangdong	156250	5399.31	82066	64184	4600.69	150851	0.5252	0.4108	0.0294	0.4402	0.9654
7	Guangxi	209774	1545.14	54149.3	137760	16319.4	208229	0.2581	0.6567	0.0778	0.7345	0.9926
8	Guizhou	159809	156.25	486.111	59600.7	99566	159653	0.003	0.3729	0.623	0.996	0.999
9	Hainan	28194.4	28003.5	190.972	0	0	190.972	0.0068	0	0	0	0.0068
10	Hebei	196510	123420	57517.4	13541.7	2031.25	73090.3	0.2927	0.0689	0.0103	0.0792	0.3719
11	Henan	161424	51996.5	64253.5	37708.3	7465.28	109427	0.398	0.2336	0.0462	0.2798	0.6779
12	Heilongjiang	544965	544965	0	0	0	0	0	0	0	0	0
13	Hubei	175694	19253.5	13576.4	81215.3	61649.3	156441	0.0773	0.4623	0.3509	0.8131	0.8904
14	Hunan	193576	7083.33	5659.72	106771	74062.5	186493	0.0292	0.5516	0.3826	0.9342	0.9634
15	Jilin	213003	212639	364.583	0	0	364.583	0.0017	0	0	0	0.0017
16	Jiangsu	97326.4	55746.5	25434	13437.5	2708.33	41579.9	0.2613	0.1381	0.0278	0.1659	0.4272
17	Jiangxi	152465	4739.58	18003.5	97951.4	31770.8	147726	0.1181	0.6425	0.2084	0.8508	0.9689
18	Liaoning	155503	126944	26944.4	1545.14	69.4444	28559	0.1733	0.0099	0.0004	0.0104	0.1837
19	Inner Mongoria	1.29094e+06	1.29069e+06	243.056	0	0	243.056	0.0002	0	0	0	0.0002
20	Ningxia	52743.1	48819.4	3784.72	138.889	0	3923.61	0.0718	0.0026	0	0.0026	0.0744
21	Qinghai	693785	685000	8593.75	190.972	0	8784.72	0.0124	0.0003	0	0.0003	0.0127
22	Shandong	155017	61302.1	58941	28680.6	6093.75	93715.3	0.3802	0.185	0.0393	0.2243	0.6045
23	Shanxi	159913	95503.5	57500	6631.94	277.778	64409.7	0.3596	0.0415	0.0017	0.0432	0.4028
24	Shaanxi	203385	65885.4	43125	49288.2	45086.8	137500	0.212	0.2423	0.2217	0.464	0.6761
25	Shanghai	6093.75	2708.33	3263.89	121.528	0	3385.42	0.5356	0.0199	0	0.0199	0.5556
26	Sichuan	457622	188177	68159.7	119410	81875	269444	0.1489	0.2609	0.1789	0.4398	0.5888
27	Taiwan	30711.8	20538.2	9461.81	711.806	0	10173.6	0.3081	0.0232	0	0.0232	0.3313
28	Tianjin	11718.8	6250	4166.67	1024.31	277.778	5468.75	0.3556	0.0874	0.0237	0.1111	0.4667
29	Tibet	1.14172e+06	1.06601e+06	56927.1	16319.4	2465.28	75711.8	0.0499	0.0143	0.0022	0.0165	0.0663
30	Hong Kong	1041.67	0	1024.31	17.3611	0	1041.67	0.9833	0.0167	0	0.0167	1
31	Xinjiang	1.75092e+06	1.75017e+06	746.528	0	0	746.528	0.0004	0	0	0	0.0004
32	Yunnan	342622	146233	155399	25937.5	15052.1	196389	0.4536	0.0757	0.0439	0.1196	0.5732
33	Zhejiang	95399.3	4357.64	4687.5	30034.7	56319.4	91041.7	0.0491	0.3148	0.5904	0.9052	0.9543
34	Chongqing	77031.2	868.056	52.0833	12430.6	63680.6	76163.2	0.0007	0.1614	0.8267	0.9881	0.9887
35	Total	9.61281e+06	6.98526e+06	919688	1.07026e+06	637604	2.62755e+06	0.0957	0.1113	0.0663	0.1777	0.2733

## Sheet: SSP126-2090S
OBJECTID	province	Area	Non- suitable habitats (km2)	Lowly suitable habitats(km2)	Moderately suitable habitats(km2)	Highly suitable habitats(km2)	Total suitable habitats(km2)	The proportion of lowly suitable habitats(%)	The proportion of moderately suitable habitats(%)	The proportion of highly suitable habitats(%)	Moderately and highly suitable habitats(%)	The proportion of total suitable habitats(%)
1	Anhui	133715	38524.3	26597.2	34652.8	33941	95191	0.1989	0.2592	0.2538	0.513	0.7119
2	Macao	17.3611	0	17.3611	0	0	17.3611	1	0	0	0	1
3	Beijing	17378.5	1006.94	7500	7309.03	1562.5	16371.5	0.4316	0.4206	0.0899	0.5105	0.9421
4	Fujian	110069	277.778	14566	58576.4	36649.3	109792	0.1323	0.5322	0.333	0.8651	0.9975
5	Gansu	436476	312483	57222.2	58871.5	7899.31	123993	0.1311	0.1349	0.0181	0.153	0.2841
6	Guangdong	156250	5434.03	78090.3	63958.3	8767.36	150816	0.4998	0.4093	0.0561	0.4654	0.9652
7	Guangxi	209774	937.5	47135.4	136615	25086.8	208837	0.2247	0.6512	0.1196	0.7708	0.9955
8	Guizhou	159809	52.0833	538.194	58576.4	100642	159757	0.0034	0.3665	0.6298	0.9963	0.9997
9	Hainan	28194.4	28194.4	0	0	0	0	0	0	0	0	0
10	Hebei	196510	114115	64409.7	16458.3	1527.78	82395.8	0.3278	0.0838	0.0078	0.0915	0.4193
11	Henan	161424	53888.9	70798.6	33055.6	3680.56	107535	0.4386	0.2048	0.0228	0.2276	0.6662
12	Heilongjiang	544965	544965	0	0	0	0	0	0	0	0	0
13	Hubei	175694	14652.8	22326.4	79513.9	59201.4	161042	0.1271	0.4526	0.337	0.7895	0.9166
14	Hunan	193576	4375	9010.42	108819	71371.5	189201	0.0465	0.5622	0.3687	0.9309	0.9774
15	Jilin	213003	211823	1180.56	0	0	1180.56	0.0055	0	0	0	0.0055
16	Jiangsu	97326.4	56388.9	28298.6	10607.6	2031.25	40937.5	0.2908	0.109	0.0209	0.1299	0.4206
17	Jiangxi	152465	1909.72	9201.39	96510.4	44843.8	150556	0.0604	0.633	0.2941	0.9271	0.9875
18	Liaoning	155503	109757	44566	1180.56	0	45746.5	0.2866	0.0076	0	0.0076	0.2942
19	Inner Mongoria	1.29094e+06	1.29052e+06	416.667	0	0	416.667	0.0003	0	0	0	0.0003
20	Ningxia	52743.1	41788.2	9461.81	1493.06	0	10954.9	0.1794	0.0283	0	0.0283	0.2077
21	Qinghai	693785	681615	10086.8	2031.25	52.0833	12170.1	0.0145	0.0029	0.0001	0.003	0.0175
22	Shandong	155017	60746.5	74774.3	15572.9	3923.61	94270.8	0.4824	0.1005	0.0253	0.1258	0.6081
23	Shanxi	159913	77777.8	71649.3	10451.4	34.7222	82135.4	0.4481	0.0654	0.0002	0.0656	0.5136
24	Shaanxi	203385	56250	51319.4	66250	29566	147135	0.2523	0.3257	0.1454	0.4711	0.7234
25	Shanghai	6093.75	2864.58	3194.44	34.7222	0	3229.17	0.5242	0.0057	0	0.0057	0.5299
26	Sichuan	457622	182639	71232.6	113160	90590.3	274983	0.1557	0.2473	0.198	0.4452	0.6009
27	Taiwan	30711.8	22552.1	8159.72	0	0	8159.72	0.2657	0	0	0	0.2657
28	Tianjin	11718.8	7743.06	3055.56	798.611	121.528	3975.69	0.2607	0.0681	0.0104	0.0785	0.3393
29	Tibet	1.14172e+06	1.05863e+06	55381.9	23906.2	3802.08	83090.3	0.0485	0.0209	0.0033	0.0243	0.0728
30	Hong Kong	1041.67	0	1006.94	34.7222	0	1041.67	0.9667	0.0333	0	0.0333	1
31	Xinjiang	1.75092e+06	1.7488e+06	2118.06	0	0	2118.06	0.0012	0	0	0	0.0012
32	Yunnan	342622	127708	178472	21961.8	14479.2	214913	0.5209	0.0641	0.0423	0.1064	0.6273
33	Zhejiang	95399.3	5399.31	3333.33	24062.5	62604.2	90000	0.0349	0.2522	0.6562	0.9085	0.9434
34	Chongqing	77031.2	329.861	52.0833	11406.2	65243.1	76701.4	0.0007	0.1481	0.847	0.995	0.9957
35	Total	9.61281e+06	6.86415e+06	1.02517e+06	1.05587e+06	667622	2.74866e+06	0.1066	0.1098	0.0695	0.1793	0.2859

## Sheet: SSP585-2030S
OBJECTID	province	Area	Non- suitable habitats (km2)	Lowly suitable habitats(km2)	Moderately suitable habitats(km2)	Highly suitable habitats(km2)	Total suitable habitats(km2)	The proportion of lowly suitable habitats(%)	The proportion of moderately suitable habitats(%)	The proportion of highly suitable habitats(%)	Moderately and highly suitable habitats(%)	The proportion of total suitable habitats(%)
1	Anhui	133715	37673.6	15746.5	45034.7	35260.4	96041.7	0.1178	0.3368	0.2637	0.6005	0.7183
2	Macao	17.3611	0	0	17.3611	0	17.3611	0	1	0	1	1
3	Beijing	17378.5	243.056	4357.64	6805.56	5972.22	17135.4	0.2507	0.3916	0.3437	0.7353	0.986
4	Fujian	110069	156.25	10833.3	78402.8	20677.1	109913	0.0984	0.7123	0.1879	0.9002	0.9986
5	Gansu	436476	326510	62135.4	44340.3	3489.58	109965	0.1424	0.1016	0.008	0.1096	0.2519
6	Guangdong	156250	6649.31	70503.5	72517.4	6579.86	149601	0.4512	0.4641	0.0421	0.5062	0.9574
7	Guangxi	209774	902.778	20156.2	167535	21180.6	208872	0.0961	0.7986	0.101	0.8996	0.9957
8	Guizhou	159809	34.7222	208.333	72916.7	86649.3	159774	0.0013	0.4563	0.5422	0.9985	0.9998
9	Hainan	28194.4	28194.4	0	0	0	0	0	0	0	0	0
10	Hebei	196510	122743	56892.4	13767.4	3107.64	73767.4	0.2895	0.0701	0.0158	0.0859	0.3754
11	Henan	161424	50017.4	68854.2	38437.5	4114.58	111406	0.4265	0.2381	0.0255	0.2636	0.6901
12	Heilongjiang	544965	544965	0	0	0	0	0	0	0	0	0
13	Hubei	175694	17187.5	13437.5	82256.9	62812.5	158507	0.0765	0.4682	0.3575	0.8257	0.9022
14	Hunan	193576	6145.83	5034.72	109566	72829.9	187431	0.026	0.566	0.3762	0.9422	0.9683
15	Jilin	213003	211997	1006.94	0	0	1006.94	0.0047	0	0	0	0.0047
16	Jiangsu	97326.4	58784.7	20520.8	16284.7	1736.11	38541.7	0.2108	0.1673	0.0178	0.1852	0.396
17	Jiangxi	152465	2829.86	4878.47	102569	42187.5	149635	0.032	0.6727	0.2767	0.9494	0.9814
18	Liaoning	155503	118715	36232.6	555.556	0	36788.2	0.233	0.0036	0	0.0036	0.2366
19	Inner Mongoria	1.29094e+06	1.29094e+06	0	0	0	0	0	0	0	0	0
20	Ningxia	52743.1	45243.1	6927.08	572.917	0	7500	0.1313	0.0109	0	0.0109	0.1422
21	Qinghai	693785	685556	7986.11	243.056	0	8229.17	0.0115	0.0004	0	0.0004	0.0119
22	Shandong	155017	60729.2	69670.1	21631.9	2986.11	94288.2	0.4494	0.1395	0.0193	0.1588	0.6082
23	Shanxi	159913	94062.5	58437.5	7326.39	86.8056	65850.7	0.3654	0.0458	0.0005	0.0464	0.4118
24	Shaanxi	203385	61510.4	45763.9	69079.9	27031.2	141875	0.225	0.3397	0.1329	0.4726	0.6976
25	Shanghai	6093.75	5416.67	659.722	17.3611	0	677.083	0.1083	0.0028	0	0.0028	0.1111
26	Sichuan	457622	197760	64861.1	77864.6	117135	259861	0.1417	0.1702	0.256	0.4261	0.5679
27	Taiwan	30711.8	27361.1	3350.69	0	0	3350.69	0.1091	0	0	0	0.1091
28	Tianjin	11718.8	7656.25	2690.97	902.778	468.75	4062.5	0.2296	0.077	0.04	0.117	0.3467
29	Tibet	1.14172e+06	1.07227e+06	49965.3	15885.4	3593.75	69444.4	0.0438	0.0139	0.0031	0.0171	0.0608
30	Hong Kong	1041.67	0	260.417	781.25	0	1041.67	0.25	0.75	0	0.75	1
31	Xinjiang	1.75092e+06	1.7508e+06	121.528	0	0	121.528	0.0001	0	0	0	0.0001
32	Yunnan	342622	137517	162951	34097.2	8055.56	205104	0.4756	0.0995	0.0235	0.123	0.5986
33	Zhejiang	95399.3	6006.94	1979.17	31180.6	56232.6	89392.4	0.0207	0.3268	0.5894	0.9163	0.937
34	Chongqing	77031.2	277.778	34.7222	10121.5	66597.2	76753.5	0.0005	0.1314	0.8645	0.9959	0.9964
35	Total	9.61281e+06	6.97686e+06	866458	1.12071e+06	648785	2.63595e+06	0.0901	0.1166	0.0675	0.1841	0.2742

## Sheet: SSP585-2050S
OBJECTID	province	Area	Non- suitable habitats (km2)	Lowly suitable habitats(km2)	Moderately suitable habitats(km2)	Highly suitable habitats(km2)	Total suitable habitats(km2)	The proportion of lowly suitable habitats(%)	The proportion of moderately suitable habitats(%)	The proportion of highly suitable habitats(%)	Moderately and highly suitable habitats(%)	The proportion of total suitable habitats(%)
1	Anhui	133715	33750	19392.4	38020.8	42552.1	99965.3	0.145	0.2843	0.3182	0.6026	0.7476
2	Macao	17.3611	0	17.3611	0	0	17.3611	1	0	0	0	1
3	Beijing	17378.5	173.611	5538.19	8315.97	3350.69	17204.9	0.3187	0.4785	0.1928	0.6713	0.99
4	Fujian	110069	156.25	12447.9	68628.5	28836.8	109913	0.1131	0.6235	0.262	0.8855	0.9986
5	Gansu	436476	324306	65208.3	43420.1	3541.67	112170	0.1494	0.0995	0.0081	0.1076	0.257
6	Guangdong	156250	5920.14	102378	44739.6	3211.81	150330	0.6552	0.2863	0.0206	0.3069	0.9621
7	Guangxi	209774	711.806	70191	124271	14600.7	209062	0.3346	0.5924	0.0696	0.662	0.9966
8	Guizhou	159809	0	434.028	94861.1	64513.9	159809	0.0027	0.5936	0.4037	0.9973	1
9	Hainan	28194.4	28177.1	17.3611	0	0	17.3611	0.0006	0	0	0	0.0006
10	Hebei	196510	118507	58750	17986.1	1267.36	78003.5	0.299	0.0915	0.0064	0.098	0.3969
11	Henan	161424	48645.8	68680.6	38177.1	5920.14	112778	0.4255	0.2365	0.0367	0.2732	0.6986
12	Heilongjiang	544965	544965	0	0	0	0	0	0	0	0	0
13	Hubei	175694	1788.19	24583.3	83906.2	65416.7	173906	0.1399	0.4776	0.3723	0.8499	0.9898
14	Hunan	193576	121.528	9652.78	108160	75642.4	193455	0.0499	0.5587	0.3908	0.9495	0.9994
15	Jilin	213003	212986	17.3611	0	0	17.3611	0.0001	0	0	0	0.0001
16	Jiangsu	97326.4	32135.4	46111.1	17465.3	1614.58	65191	0.4738	0.1795	0.0166	0.196	0.6698
17	Jiangxi	152465	555.556	7413.19	97256.9	47239.6	151910	0.0486	0.6379	0.3098	0.9477	0.9964
18	Liaoning	155503	119132	34635.4	1666.67	69.4444	36371.5	0.2227	0.0107	0.0004	0.0112	0.2339
19	Inner Mongoria	1.29094e+06	1.28983e+06	1111.11	0	0	1111.11	0.0009	0	0	0	0.0009
20	Ningxia	52743.1	44513.9	7777.78	451.389	0	8229.17	0.1475	0.0086	0	0.0086	0.156
21	Qinghai	693785	683872	9027.78	885.417	0	9913.19	0.013	0.0013	0	0.0013	0.0143
22	Shandong	155017	61197.9	67118.1	21441	5260.42	93819.4	0.433	0.1383	0.0339	0.1722	0.6052
23	Shanxi	159913	83524.3	66562.5	9531.25	295.139	76388.9	0.4162	0.0596	0.0018	0.0614	0.4777
24	Shaanxi	203385	62291.7	43142.4	59392.4	38559	141094	0.2121	0.292	0.1896	0.4816	0.6937
25	Shanghai	6093.75	468.75	5538.19	86.8056	0	5625	0.9088	0.0142	0	0.0142	0.9231
26	Sichuan	457622	189844	69670.1	96875	101233	267778	0.1522	0.2117	0.2212	0.4329	0.5852
27	Taiwan	30711.8	19583.3	10833.3	295.139	0	11128.5	0.3527	0.0096	0	0.0096	0.3624
28	Tianjin	11718.8	3628.47	6770.83	833.333	486.111	8090.28	0.5778	0.0711	0.0415	0.1126	0.6904
29	Tibet	1.14172e+06	1.06309e+06	45451.4	28125	5052.08	78628.5	0.0398	0.0246	0.0044	0.0291	0.0689
30	Hong Kong	1041.67	0	1041.67	0	0	1041.67	1	0	0	0	1
31	Xinjiang	1.75092e+06	1.75092e+06	0	0	0	0	0	0	0	0	0
32	Yunnan	342622	158455	143993	30520.8	9652.78	184167	0.4203	0.0891	0.0282	0.1173	0.5375
33	Zhejiang	95399.3	2534.72	5208.33	19444.4	68211.8	92864.6	0.0546	0.2038	0.715	0.9188	0.9734
34	Chongqing	77031.2	86.8056	86.8056	14288.2	62569.4	76944.4	0.0011	0.1855	0.8123	0.9977	0.9989
35	Total	9.61281e+06	6.88587e+06	1.0088e+06	1.06905e+06	649097	2.72694e+06	0.1049	0.1112	0.0675	0.1787	0.2837

## Sheet: SSP585-2070S
OBJECTID	province	Area	Non- suitable habitats (km2)	Lowly suitable habitats(km2)	Moderately suitable habitats(km2)	Highly suitable habitats(km2)	Total suitable habitats(km2)	The proportion of lowly suitable habitats(%)	The proportion of moderately suitable habitats(%)	The proportion of highly suitable habitats(%)	Moderately and highly suitable habitats(%)	The proportion of total suitable habitats(%)
1	Anhui	133715	36927.1	23888.9	37013.9	35885.4	96788.2	0.1787	0.2768	0.2684	0.5452	0.7238
2	Macao	17.3611	0	17.3611	0	0	17.3611	1	0	0	0	1
3	Beijing	17378.5	989.583	6076.39	6614.58	3697.92	16388.9	0.3497	0.3806	0.2128	0.5934	0.9431
4	Fujian	110069	138.889	12986.1	71666.7	25277.8	109931	0.118	0.6511	0.2297	0.8808	0.9987
5	Gansu	436476	332726	62760.4	36562.5	4427.08	103750	0.1438	0.0838	0.0101	0.0939	0.2377
6	Guangdong	156250	6354.17	99496.5	42795.1	7604.17	149896	0.6368	0.2739	0.0487	0.3226	0.9593
7	Guangxi	209774	1111.11	75173.6	111285	22204.9	208663	0.3584	0.5305	0.1059	0.6363	0.9947
8	Guizhou	159809	17.3611	329.861	56475.7	102986	159792	0.0021	0.3534	0.6444	0.9978	0.9999
9	Hainan	28194.4	28177.1	17.3611	0	0	17.3611	0.0006	0	0	0	0.0006
10	Hebei	196510	113958	57708.3	19930.6	4913.19	82552.1	0.2937	0.1014	0.025	0.1264	0.4201
11	Henan	161424	55329.9	65312.5	33993.1	6788.19	106094	0.4046	0.2106	0.0421	0.2526	0.6572
12	Heilongjiang	544965	544965	0	0	0	0	0	0	0	0	0
13	Hubei	175694	16927.1	16597.2	67881.9	74288.2	158767	0.0945	0.3864	0.4228	0.8092	0.9037
14	Hunan	193576	8402.78	47152.8	69253.5	68767.4	185174	0.2436	0.3578	0.3552	0.713	0.9566
15	Jilin	213003	212101	902.778	0	0	902.778	0.0042	0	0	0	0.0042
16	Jiangsu	97326.4	50156.2	31562.5	12638.9	2968.75	47170.1	0.3243	0.1299	0.0305	0.1604	0.4847
17	Jiangxi	152465	3194.44	6215.28	95816	47239.6	149271	0.0408	0.6284	0.3098	0.9383	0.979
18	Liaoning	155503	111875	42013.9	1579.86	34.7222	43628.5	0.2702	0.0102	0.0002	0.0104	0.2806
19	Inner Mongoria	1.29094e+06	1.29049e+06	451.389	0	0	451.389	0.0003	0	0	0	0.0003
20	Ningxia	52743.1	47291.7	5190.97	260.417	0	5451.39	0.0984	0.0049	0	0.0049	0.1034
21	Qinghai	693785	690052	3732.64	0	0	3732.64	0.0054	0	0	0	0.0054
22	Shandong	155017	64687.5	72170.1	13993.1	4166.67	90329.9	0.4656	0.0903	0.0269	0.1171	0.5827
23	Shanxi	159913	83194.4	66805.6	9565.97	347.222	76718.8	0.4178	0.0598	0.0022	0.062	0.4798
24	Shaanxi	203385	65347.2	45937.5	61701.4	30399.3	138038	0.2259	0.3034	0.1495	0.4528	0.6787
25	Shanghai	6093.75	260.417	5642.36	190.972	0	5833.33	0.9259	0.0313	0	0.0313	0.9573
26	Sichuan	457622	183368	70277.8	121597	82378.5	274253	0.1536	0.2657	0.18	0.4457	0.5993
27	Taiwan	30711.8	24496.5	6215.28	0	0	6215.28	0.2024	0	0	0	0.2024
28	Tianjin	11718.8	5468.75	5052.08	746.528	451.389	6250	0.4311	0.0637	0.0385	0.1022	0.5333
29	Tibet	1.14172e+06	1.06984e+06	63368.1	8472.22	34.7222	71875	0.0555	0.0074	0	0.0075	0.063
30	Hong Kong	1041.67	0	1024.31	17.3611	0	1041.67	0.9833	0.0167	0	0.0167	1
31	Xinjiang	1.75092e+06	1.75092e+06	0	0	0	0	0	0	0	0	0
32	Yunnan	342622	127604	179010	24670.1	11336.8	215017	0.5225	0.072	0.0331	0.1051	0.6276
33	Zhejiang	95399.3	4583.33	5711.81	27986.1	57118.1	90816	0.0599	0.2934	0.5987	0.8921	0.952
34	Chongqing	77031.2	104.167	69.4444	5937.5	70920.1	76927.1	0.0009	0.0771	0.9207	0.9977	0.9986
35	Total	9.61281e+06	6.93106e+06	1.07887e+06	938646	664236	2.68175e+06	0.1122	0.0976	0.0691	0.1667	0.279

## Sheet: SSP585-2090S
OBJECTID	province	Area	Non- suitable habitats (km2)	Lowly suitable habitats(km2)	Moderately suitable habitats(km2)	Highly suitable habitats(km2)	Total suitable habitats(km2)	The proportion of lowly suitable habitats(%)	The proportion of moderately suitable habitats(%)	The proportion of highly suitable habitats(%)	Moderately and highly suitable habitats(%)	The proportion of total suitable habitats(%)
1	Anhui	133715	35607.6	19566	39982.6	38559	98107.6	0.1463	0.299	0.2884	0.5874	0.7337
2	Macao	17.3611	0	17.3611	0	0	17.3611	1	0	0	0	1
3	Beijing	17378.5	972.222	8888.89	6302.08	1215.28	16406.2	0.5115	0.3626	0.0699	0.4326	0.9441
4	Fujian	110069	729.167	23489.6	57170.1	28680.6	109340	0.2134	0.5194	0.2606	0.78	0.9934
5	Gansu	436476	330347	65364.6	33993.1	6770.83	106128	0.1498	0.0779	0.0155	0.0934	0.2431
6	Guangdong	156250	8281.25	94479.2	41822.9	11666.7	147969	0.6047	0.2677	0.0747	0.3423	0.947
7	Guangxi	209774	1024.31	73923.6	100972	33854.2	208750	0.3524	0.4813	0.1614	0.6427	0.9951
8	Guizhou	159809	17.3611	1406.25	64548.6	93836.8	159792	0.0088	0.4039	0.5872	0.9911	0.9999
9	Hainan	28194.4	28177.1	17.3611	0	0	17.3611	0.0006	0	0	0	0.0006
10	Hebei	196510	114670	68333.3	12708.3	798.611	81840.3	0.3477	0.0647	0.0041	0.0687	0.4165
11	Henan	161424	47829.9	63628.5	42743.1	7222.22	113594	0.3942	0.2648	0.0447	0.3095	0.7037
12	Heilongjiang	544965	544965	0	0	0	0	0	0	0	0	0
13	Hubei	175694	17083.3	35243.1	60156.2	63211.8	158611	0.2006	0.3424	0.3598	0.7022	0.9028
14	Hunan	193576	7708.33	50850.7	88958.3	46059	185868	0.2627	0.4596	0.2379	0.6975	0.9602
15	Jilin	213003	210556	2447.92	0	0	2447.92	0.0115	0	0	0	0.0115
16	Jiangsu	97326.4	46649.3	30746.5	18715.3	1215.28	50677.1	0.3159	0.1923	0.0125	0.2048	0.5207
17	Jiangxi	152465	2256.94	27673.6	85538.2	36996.5	150208	0.1815	0.561	0.2427	0.8037	0.9852
18	Liaoning	155503	92482.6	61545.1	1475.69	0	63020.8	0.3958	0.0095	0	0.0095	0.4053
19	Inner Mongoria	1.29094e+06	1.2899e+06	1041.67	0	0	1041.67	0.0008	0	0	0	0.0008
20	Ningxia	52743.1	46163.2	6545.14	34.7222	0	6579.86	0.1241	0.0007	0	0.0007	0.1248
21	Qinghai	693785	688177	5555.56	52.0833	0	5607.64	0.008	0.0001	0	0.0001	0.0081
22	Shandong	155017	59218.8	66979.2	26649.3	2170.14	95798.6	0.4321	0.1719	0.014	0.1859	0.618
23	Shanxi	159913	71215.3	76232.6	11545.1	920.139	88697.9	0.4767	0.0722	0.0058	0.078	0.5547
24	Shaanxi	203385	58784.7	45954.9	63454.9	35191	144601	0.2259	0.312	0.173	0.485	0.711
25	Shanghai	6093.75	2378.47	3645.83	69.4444	0	3715.28	0.5983	0.0114	0	0.0114	0.6097
26	Sichuan	457622	188438	62899.3	117708	88576.4	269184	0.1374	0.2572	0.1936	0.4508	0.5882
27	Taiwan	30711.8	21857.6	6458.33	2395.83	0	8854.17	0.2103	0.078	0	0.078	0.2883
28	Tianjin	11718.8	8020.83	3038.19	659.722	0	3697.92	0.2593	0.0563	0	0.0563	0.3156
29	Tibet	1.14172e+06	1.06568e+06	53906.2	18715.3	3420.14	76041.7	0.0472	0.0164	0.003	0.0194	0.0666
30	Hong Kong	1041.67	17.3611	1006.94	17.3611	0	1024.31	0.9667	0.0167	0	0.0167	0.9833
31	Xinjiang	1.75092e+06	1.75092e+06	0	0	0	0	0	0	0	0	0
32	Yunnan	342622	114757	182795	32343.8	12725.7	227865	0.5335	0.0944	0.0371	0.1315	0.6651
33	Zhejiang	95399.3	4774.31	4982.64	24878.5	60763.9	90625	0.0522	0.2608	0.6369	0.8977	0.95
34	Chongqing	77031.2	156.25	451.389	13680.6	62743.1	76875	0.0059	0.1776	0.8145	0.9921	0.998
35	Total	9.61281e+06	6.85981e+06	1.14911e+06	967292	636597	2.753e+06	0.1195	0.1006	0.0662	0.1668	0.2864
